# Supplementary material for: Molecular Mechanisms Underlying TNFα-Induced Mitochondrial Biogenesis in Human Airway Smooth Muscle
Source: Int J Mol Sci. 2023 Mar 17;24(6):5788. doi: 10.3390/ijms24065788 (PMC10055892; doi:10.3390/ijms24065788)
Supplement: Supplementary file 1 [file ijms-24-05788-s001.zip]

Archive with 1 entries (1 files):
- ijms-2267624-supplementary.pptx
